# Supplementary material for: What sustain Chinese adult second language (L2) learners’ engagement in online classes? A sequential mix-methods study on the roles of L2 motivation and enjoyment
Source: PLoS One. 2025 Jan 24;20(1):e0317761. doi: 10.1371/journal.pone.0317761 (PMC11759370; doi:10.1371/journal.pone.0317761)
Supplement: S1 File — (ZIP) [file pone.0317761.s001.zip]

Archive with 3 entries (2 files):
- ORIGINAL DATA/DATA AVAIABLE.xlsx
- ORIGINAL DATA/INTERVIEW DATA.docx
- ORIGINAL DATA/
