# Supplementary material for: What sustain Chinese adult second language (L2) learners’ engagement in online classes? A sequential mix-methods study on the roles of L2 motivation and enjoyment
Source: PLoS One. 2025 Jan 24;20(1):e0317761. doi: 10.1371/journal.pone.0317761 (PMC11759370; doi:10.1371/journal.pone.0317761)
Supplement: S1 File — (ZIP) [file pone.0317761.s001.zip › ORIGINAL DATA/DATA AVAIABLE.xlsx]

## Sheet: Sheet1
May I ask if you agree to participate in this survey	OL1	OL3	OL4	OL5	OL2S	IL1	IL2	IL3	IL4	IL5	IL2S	En1	En2	En3	En4	Enjoyment	Em1	Em2	Em3	Emotion
Yes	5	6	4	5	5	4	3	3	2	2	2.8	2	5	5	5	4.25	3	3	3	3
Yes	7	7	7	7	7	7	3	7	7	7	6.2	7	7	7	7	7	1	2	3	2
Yes	6	4	3	5	4.5	5	3	5	4	5	4.4	4	3	4	4	3.75	4	4	4	4
Yes	3	3	2	3	2.75	4	3	4	4	4	3.8	2	3	2	4	2.75	3	3	3	3
Yes	4	4	4	4	4	4	3	4	4	4	3.8	4	3	3	4	3.5	4	4	4	4
Yes	5	1	1	2	2.25	7	3	5	5	5	5	3	3	3	4	3.25	3	3	3	3
Yes	7	3	3	4	4.25	2	3	5	5	7	4.4	3	3	3	4	3.25	3	3	3	3
Yes	7	1	1	1	2.5	7	2	1	1	1	2.4	3	3	3	4	3.25	1	1	1	1
Yes	7	6	2	1	4	7	2	2	2	3	3.2	3	3	3	4	3.25	4	6	4	4.66667
Yes	4	3	4	3	3.5	5	5	4	4	4	4.4	3	3	3	4	3.25	4	3	3	3.33333
Yes	2	1	1	1	1.25	6	6	6	4	3	5	3	3	3	4	3.25	2	2	3	2.33333
Yes	6	5	4	4	4.75	6	6	6	6	6	6	3	3	3	4	3.25	4	4	4	4
Yes	1	1	1	1	1	1	1	1	1	1	1	3	3	3	4	3.25	1	1	1	1
Yes	6	5	5	6	5.5	6	5	3	4	6	4.8	3	3	3	4	3.25	5	5	6	5.33333
Yes	5	1	1	1	2	2	5	1	1	2	2.2	3	3	3	4	3.25	1	1	1	1
Yes	5	4	4	4	4.25	7	7	4	5	6	5.8	3	3	3	4	3.25	4	4	4	4
Yes	4	5	5	3	4.25	6	3	4	4	4	4.2	3	3	3	4	3.25	5	3	6	4.66667
Yes	2	1	1	1	1.25	6	3	4	2	1	3.2	3	3	3	4	3.25	1	1	1	1
Yes	2	2	2	2	2	5	3	4	4	4	4	3	3	3	4	3.25	4	3	3	3.33333
Yes	1	1	1	1	1	4	3	6	6	6	5	3	3	3	4	3.25	2	1	1	1.33333
Yes	5	1	1	1	2	7	3	7	1	1	3.8	3	3	3	4	3.25	1	1	1	1
Yes	7	3	1	7	4.5	7	3	3	3	7	4.6	3	3	3	4	3.25	4	6	5	5
Yes	7	4	3	5	4.75	7	3	3	4	4	4.2	3	3	3	4	3.25	3	3	4	3.33333
Yes	5	4	3	4	4	5	3	5	5	5	4.6	3	3	3	4	3.25	3	4	4	3.66667
Yes	4	4	4	4	4	5	3	5	4	5	4.4	3	3	3	4	3.25	4	4	4	4
Yes	6	5	6	4	5.25	6	3	6	4	6	5	3	3	3	4	3.25	4	4	5	4.33333
Yes	7	7	7	7	7	3	3	3	6	7	4.4	6	3	3	4	4	6	6	6	6
Yes	5	5	4	6	5	4	5	5	3	7	4.8	4	3	3	4	3.5	4	4	6	4.66667
Yes	2	4	3	2	2.75	6	6	5	3	5	5	2	2	3	4	2.75	3	3	2	2.66667
Yes	4	4	4	4	4	4	4	4	3	4	3.8	4	4	3	4	3.75	5	5	5	5
Yes	5	4	5	6	5	6	3	3	3	6	4.2	2	2	3	4	2.75	4	3	3	3.33333
Yes	7	2	2	3	3.5	5	5	4	3	4	4.2	3	3	3	4	3.25	3	2	2	2.33333
Yes	6	5	4	4	4.75	6	6	6	3	7	5.6	4	4	3	4	3.75	4	4	5	4.33333
Yes	5	4	4	4	4.25	5	3	4	3	4	3.8	4	4	3	4	3.75	4	4	4	4
Yes	7	4	4	5	5	6	6	6	3	6	5.4	6	6	3	4	4.75	4	3	4	3.66667
Yes	5	5	4	4	4.5	4	6	6	3	6	5	6	6	3	4	4.75	4	5	5	4.66667
Yes	4	4	4	4	4	4	4	4	4	4	4	4	4	4	4	4	1	1	1	1
Yes	7	5	5	5	5.5	6	7	3	6	6	5.6	7	7	7	4	6.25	4	4	4	4
Yes	4	4	4	4	4	5	5	4	4	5	4.6	2	2	2	4	2.5	3	3	3	3
Yes	4	2	2	2	2.5	6	7	3	7	6	5.8	2	2	2	4	2.5	2	2	2	2
Yes	7	5	5	5	5.5	7	7	3	7	3	5.4	6	6	6	4	5.5	4	4	4	4
Yes	6	6	7	6	6.25	7	3	3	3	7	4.6	5	5	5	4	4.75	6	6	5	5.66667
Yes	7	4	4	6	5.25	6	3	3	4	2	3.6	5	5	5	4	4.75	3	4	3	3.33333
Yes	6	6	6	6	6	6	3	3	3	6	4.2	6	6	6	4	5.5	4	5	5	4.66667
Yes	6	4	4	5	4.75	6	6	5	4	5	5.2	3	3	3	4	3.25	4	3	4	3.66667
Yes	4	1	1	1	1.75	2	3	2	2	3	2.4	1	1	1	4	1.75	1	1	1	1
Yes	6	5	4	3	4.5	7	4	4	5	7	5.4	1	1	1	4	1.75	2	4	3	3
Yes	7	4	4	4	4.75	7	3	7	3	7	5.4	4	4	4	4	4	4	4	4	4
Yes	6	2	4	4	4	6	6	4	2	2	4	3	3	3	4	3.25	2	2	3	2.33333
Yes	4	4	4	4	4	7	6	5	6	6	6	3	3	3	4	3.25	4	3	4	3.66667
Yes	3	2	2	2	2.25	2	3	3	2	2	2.4	2	2	2	4	2.5	1	1	1	1
Yes	6	2	2	6	4	6	3	3	5	6	4.6	2	2	2	4	2.5	4	5	2	3.66667
Yes	5	4	4	4	4.25	5	6	5	5	5	5.2	3	3	3	4	3.25	4	4	4	4
Yes	4	4	4	4	4	4	4	4	4	4	4	2	2	2	4	2.5	4	4	3	3.66667
Yes	4	3	2	5	3.5	5	6	5	4	4	4.8	1	1	1	4	1.75	4	4	4	4
Yes	5	4	4	5	4.5	7	7	6	4	6	6	4	4	4	4	4	6	6	6	6
Yes	5	1	2	2	2.5	7	5	5	4	7	5.6	2	2	2	4	2.5	2	1	2	1.66667
Yes	6	6	6	6	6	3	3	3	3	6	3.6	6	6	6	4	5.5	6	6	6	6
Yes	5	3	2	3	3.25	6	5	5	5	5	5.2	3	3	3	4	3.25	2	2	2	2
Yes	1	3	3	2	2.25	7	3	3	3	7	4.6	1	1	1	4	1.75	4	4	5	4.33333
Yes	7	7	7	7	7	7	1	1	1	1	2.2	7	7	7	4	6.25	6	6	6	6
Yes	5	5	5	5	5	5	5	5	5	5	5	5	5	5	4	4.75	5	5	5	5
Yes	2	1	1	1	1.25	1	6	2	2	2	2.6	1	1	1	4	1.75	1	1	1	1
Yes	5	6	6	4	5.25	7	6	1	1	7	4.4	7	7	7	4	6.25	5	6	6	5.66667
Yes	6	5	6	5	5.5	6	5	4	5	5	5	5	5	5	4	4.75	5	5	4	4.66667
Yes	7	6	5	4	5.5	7	7	7	5	7	6.6	1	1	1	4	1.75	4	2	4	3.33333
Yes	4	4	4	3	3.75	4	4	5	4	4	4.2	2	2	2	2	2	3	3	3	3
Yes	6	4	4	5	4.75	6	5	4	3	5	4.6	2	2	2	2	2	4	4	4	4
Yes	4	3	2	3	3	4	5	4	2	2	3.4	2	2	2	2	2	3	3	3	3
Yes	5	5	4	4	4.5	5	4	4	3	4	4	4	4	4	4	4	4	4	3	3.66667
Yes	1	1	1	1	1	5	1	1	1	1	1.8	4	4	4	4	4	4	4	4	4
Yes	6	5	5	4	5	6	7	7	5	6	6.2	5	5	5	5	5	4	4	4	4
Yes	7	4	4	4	4.75	7	6	5	5	5	5.6	2	2	2	2	2	4	3	3	3.33333
Yes	7	4	4	6	5.25	7	7	7	5	5	6.2	3	3	3	3	3	3	3	3	3
Yes	6	5	4	5	5	6	7	6	4	5	5.6	5	5	3	5	4.5	4	4	4	4
Yes	5	4	4	5	4.5	5	4	4	4	4	4.2	5	5	3	5	4.5	4	4	4	4
Yes	4	4	4	3	3.75	3	3	5	4	5	4	3	3	3	3	3	4	4	3	3.66667
Yes	3	2	1	2	2	6	7	3	4	5	5	2	2	3	2	2.25	3	2	2	2.33333
Yes	5	1	1	3	2.5	5	4	5	4	4	4.4	2	2	3	2	2.25	3	2	2	2.33333
Yes	4	2	2	3	2.75	6	2	2	2	2	2.8	6	6	3	6	5.25	4	5	3	4
Yes	5	6	6	5	5.5	6	3	3	2	3	3.4	6	6	3	6	5.25	5	5	5	5
Yes	7	7	7	7	7	7	3	3	4	7	4.8	7	7	3	7	6	4	3	4	3.66667
Yes	5	5	5	5	5	5	5	5	5	5	5	5	5	3	5	4.5	4	4	4	4
Yes	2	4	4	3	3.25	5	7	5	3	4	4.8	2	2	3	2	2.25	3	4	4	3.66667
Yes	6	6	6	5	5.75	6	6	6	4	6	5.6	6	6	3	6	5.25	3	3	3	3
Yes	1	1	1	1	1	7	7	1	4	4	4.6	1	1	3	1	1.5	4	4	4	4
Yes	7	1	1	1	2.5	7	7	7	7	7	7	1	1	3	1	1.5	1	1	1	1
Yes	4	4	4	4	4	6	4	4	4	5	4.6	3	3	3	3	3	4	3	3	3.33333
Yes	7	5	5	7	6	7	6	7	5	5	6	5	5	3	5	4.5	5	5	5	5
Yes	7	4	4	3	4.5	4	6	6	4	4	4.8	4	4	3	4	3.75	5	4	5	4.66667
Yes	1	4	3	4	3	5	4	3	5	2	3.8	1	1	3	1	1.5	1	1	2	1.33333
Yes	1	1	1	1	1	7	1	4	4	4	4	1	1	1	1	1	1	1	1	1
Yes	1	1	1	3	1.5	4	5	4	3	6	4.4	1	1	1	1	1	1	2	3	2
Yes	7	4	4	7	5.5	4	4	5	5	5	4.6	4	4	4	4	4	6	6	6	6
Yes	1	1	1	1	1	1	1	1	1	1	1	1	2	1	1	1.25	4	4	4	4
Yes	5	3	3	4	3.75	4	5	5	4	4	4.4	4	2	4	4	3.5	3	3	3	3
Yes	5	3	2	2	3	7	4	4	4	7	5.2	2	2	2	2	2	3	3	4	3.33333
Yes	5	4	4	4	4.25	5	3	3	3	4	3.6	4	2	4	4	3.5	3	4	4	3.66667
Yes	5	1	1	2	2.25	5	3	2	2	4	3.2	2	2	2	2	2	3	2	2	2.33333
Yes	4	5	4	4	4.25	5	5	5	4	4	4.6	5	2	5	5	4.25	4	4	4	4
Yes	5	5	4	3	4.25	4	4	3	2	3	3.2	2	2	2	2	2	3	3	2	2.66667
Yes	6	1	1	1	2.25	7	7	4	4	3	5	1	2	1	1	1.25	3	3	2	2.66667
Yes	7	4	4	4	4.75	7	3	7	4	5	5.2	1	2	1	1	1.25	3	3	3	3
Yes	4	2	2	4	3	5	5	3	2	3	3.6	2	2	2	2	2	3	3	2	2.66667
Yes	7	5	4	5	5.25	6	6	6	7	5	6	4	2	4	4	3.5	4	5	4	4.33333
Yes	6	7	6	5	6	7	6	6	4	6	5.8	4	2	4	4	3.5	4	4	4	4
Yes	7	3	4	6	5	7	3	7	4	5	5.2	3	2	3	3	2.75	4	4	4	4
Yes	7	6	6	6	6.25	6	3	7	3	7	5.2	4	2	4	4	3.5	3	6	6	5
Yes	7	5	4	4	5	7	3	3	5	5	4.6	4	2	4	4	3.5	4	4	4	4
Yes	7	7	6	5	6.25	6	6	4	4	6	5.2	6	2	6	6	5	5	5	5	5
Yes	7	7	7	4	6.25	7	7	7	7	7	7	7	2	7	7	5.75	5	6	6	5.66667
Yes	3	1	1	3	2	3	3	1	1	1	1.8	1	2	1	1	1.25	1	1	1	1
Yes	6	5	5	4	5	6	6	6	7	7	6.4	4	2	4	4	3.5	3	4	3	3.33333
Yes	5	3	2	4	3.5	6	6	4	5	5	5.2	2	2	2	2	2	5	4	4	4.33333
Yes	5	4	4	3	4	6	6	6	6	6	6	2	2	2	2	2	3	3	3	3
Yes	4	4	4	4	4	6	6	6	4	6	5.6	4	2	4	4	3.5	5	5	2	4
Yes	5	4	4	4	4.25	4	4	4	4	4	4	4	2	4	4	3.5	3	4	3	3.33333
Yes	5	4	4	4	4.25	5	5	5	4	5	4.8	4	2	4	4	3.5	3	3	3	3
Yes	6	3	4	4	4.25	5	4	4	4	4	4.2	4	2	4	4	3.5	1	1	1	1
Yes	6	4	4	5	4.75	7	6	6	5	5	5.8	4	2	4	4	3.5	4	4	4	4
Yes	5	5	7	7	6	7	7	7	4	5	6	4	2	4	4	3.5	4	4	4	4
Yes	5	4	4	4	4.25	6	6	6	5	4	5.4	4	2	4	4	3.5	4	4	4	4
Yes	1	1	1	1	1	7	3	7	3	7	5.4	1	2	1	1	1.25	1	1	1	1
Yes	7	7	7	7	7	7	7	3	2	7	5.2	7	2	7	7	5.75	6	6	6	6
Yes	4	3	3	3	3.25	7	3	3	7	7	5.4	2	2	2	2	2	4	4	4	4
Yes	1	2	1	1	1.25	2	1	1	4	4	2.4	1	1	1	1	1	1	1	1	1
Yes	5	5	5	5	5	5	5	5	4	5	4.8	4	4	4	4	4	4	3	4	3.66667
Yes	4	3	2	3	3	3	5	5	4	4	4.2	4	4	4	4	4	3	3	3	3
Yes	7	1	1	6	3.75	7	7	1	2	6	4.6	1	1	1	1	1	1	1	1	1
Yes	5	2	1	4	3	4	4	4	2	4	3.6	2	2	2	2	2	3	3	2	2.66667
Yes	1	1	1	1	1	7	4	4	4	4	4.6	1	1	1	1	1	4	4	4	4
Yes	1	1	1	1	1	1	1	1	1	1	1	1	1	1	1	1	1	1	1	1
Yes	6	4	4	3	4.25	2	3	2	4	4	3	5	5	5	5	5	4	4	4	4
Yes	4	5	5	2	4	7	7	7	7	7	7	2	2	2	2	2	3	4	3	3.33333
Yes	1	1	1	1	1	1	1	1	1	1	1	1	1	1	1	1	1	1	1	1
Yes	4	4	4	4	4	3	4	3	4	2	3.2	3	3	3	3	3	4	4	4	4
Yes	1	1	1	1	1	1	1	1	1	1	1	1	1	1	1	1	1	1	1	1
Yes	4	4	4	4	4	4	4	4	4	4	4	4	4	4	4	4	4	4	4	4
Yes	6	6	6	4	5.5	6	7	7	5	6	6.2	6	6	6	6	6	3	4	5	4
Yes	7	7	7	7	7	7	7	7	7	7	7	7	7	7	7	7	6	6	6	6
Yes	4	4	4	4	4	5	4	5	4	5	4.6	5	5	5	5	5	4	4	4	4
Yes	5	5	4	4	4.5	5	4	5	4	5	4.6	4	4	4	4	4	4	4	4	4
Yes	6	5	5	5	5.25	5	5	4	3	2	3.8	3	3	3	3	3	6	5	5	5.33333
Yes	5	4	4	5	4.5	6	7	7	6	5	6.2	2	2	2	2	2	5	5	5	5
Yes	4	4	4	4	4	5	5	5	5	6	5.2	4	4	4	4	4	5	4	4	4.33333
Yes	5	4	4	4	4.25	6	5	2	4	5	4.4	3	3	3	3	3	4	4	4	4
Yes	5	4	4	4	4.25	5	5	5	5	5	5	1	1	1	1	1	4	3	4	3.66667
Yes	5	3	3	3	3.5	3	3	3	3	3	3	3	3	3	3	3	4	4	3	3.66667
Yes	1	1	1	1	1	1	1	1	1	1	1	1	1	1	1	1	1	1	1	1
Yes	7	1	1	1	2.5	1	1	1	1	1	1	1	1	1	1	1	1	1	1	1
Yes	4	1	1	4	2.5	4	4	4	4	4	4	1	1	1	1	1	1	1	1	1
Yes	4	4	3	4	3.75	7	5	5	7	7	6.2	3	3	3	3	3	3	3	3	3
Yes	1	1	1	1	1	1	7	1	1	1	2.2	1	1	1	1	1	1	1	1	1
Yes	1	1	1	1	1	1	7	4	4	4	4	1	3	1	1	1.5	1	1	1	1
Yes	4	3	3	5	3.75	5	6	5	3	4	4.6	3	3	3	3	3	3	4	3	3.33333
Yes	4	3	3	3	3.25	4	3	4	5	4	4	5	3	5	5	4.5	1	5	3	3
Yes	4	3	2	2	2.75	3	5	2	5	5	4	2	3	2	2	2.25	3	3	3	3
Yes	4	5	4	4	4.25	5	6	5	4	6	5.2	5	3	5	5	4.5	4	4	5	4.33333
Yes	7	5	5	6	5.75	7	7	2	7	7	6	4	3	4	4	3.75	4	4	4	4
Yes	2	2	2	4	2.5	6	6	4	4	4	4.8	2	3	2	2	2.25	1	1	1	1
Yes	1	2	3	3	2.25	1	2	3	2	3	2.2	1	3	1	1	1.5	2	2	3	2.33333
Yes	2	2	2	2	2	3	2	2	2	2	2.2	2	3	2	2	2.25	3	3	2	2.66667
Yes	1	1	1	1	1	1	1	1	1	1	1	1	3	1	1	1.5	1	1	1	1
Yes	1	1	1	3	1.5	3	1	2	3	2	2.2	1	3	1	1	1.5	4	4	4	4
Yes	7	7	7	4	6.25	7	5	2	4	6	4.8	7	3	7	7	6	4	6	6	5.33333
Yes	6	4	4	3	4.25	6	6	5	4	5	5.2	5	3	5	5	4.5	4	3	4	3.66667
Yes	1	1	1	1	1	1	1	1	1	1	1	1	3	1	1	1.5	3	3	3	3
Yes	4	4	4	4	4	4	4	4	4	4	4	4	3	4	4	3.75	5	5	5	5
Yes	7	7	7	7	7	7	2	7	7	2	5	7	3	7	7	6	6	6	6	6
Yes	7	7	7	7	7	7	7	2	2	2	4	4	3	4	4	3.75	6	6	6	6
Yes	5	1	1	3	2.5	7	7	4	4	4	5.2	3	3	3	3	3	3	3	3	3
Yes	2	1	1	1	1.25	1	1	1	1	1	1	1	3	1	1	1.5	3	3	3	3
Yes	4	4	4	4	4	4	4	2	4	4	3.6	4	3	4	4	3.75	4	4	4	4
Yes	1	1	1	1	1	1	1	1	1	5	1.8	1	3	1	1	1.5	1	1	1	1
Yes	2	3	2	4	2.75	4	5	5	3	3	4	2	3	2	2	2.25	2	4	2	2.66667
Yes	6	5	4	5	5	7	7	2	5	1	4.4	6	3	6	6	5.25	4	5	4	4.33333
Yes	1	1	1	1	1	1	1	1	1	1	1	1	3	1	1	1.5	1	1	1	1
Yes	4	1	1	4	2.5	7	7	5	4	4	5.4	1	3	1	1	1.5	2	3	3	2.66667
Yes	1	1	1	1	1	1	1	1	1	1	1	1	3	1	1	1.5	1	1	1	1
Yes	1	1	1	1	1	1	1	1	1	1	1	1	1	1	1	1	4	4	4	4
Yes	5	4	4	4	4.25	5	5	2	4	4	4	2	2	2	2	2	3	3	4	3.33333
Yes	3	2	1	1	1.75	2	7	4	3	2	3.6	1	1	1	1	1	2	2	2	2
Yes	5	4	4	5	4.5	5	5	5	5	4	4.8	2	2	2	2	2	3	3	3	3
Yes	5	3	3	4	3.75	3	3	3	4	4	3.4	2	2	2	2	2	3	3	3	3
Yes	4	1	1	4	2.5	5	5	2	4	4	4	1	1	1	1	1	3	3	3	3
Yes	3	3	3	3	3	3	3	3	3	3	3	3	3	3	3	3	3	3	3	3
Yes	7	7	7	7	7	7	2	2	2	2	3	7	7	7	7	7	6	6	6	6
Yes	2	2	2	2	2	6	6	6	6	6	6	2	2	2	2	2	3	3	3	3
Yes	7	4	4	4	4.75	7	7	1	1	7	4.6	1	1	1	1	1	6	6	6	6
Yes	2	1	1	1	1.25	7	7	7	1	5	5.4	2	2	2	2	2	1	1	1	1
Yes	5	4	3	4	4	4	5	4	4	5	4.4	5	5	5	5	5	4	3	4	3.66667
Yes	5	1	1	3	2.5	4	4	4	2	5	3.8	1	1	1	1	1	3	3	2	2.66667
Yes	3	2	2	2	2.25	7	5	4	4	4	4.8	1	1	1	1	1	3	3	3	3
Yes	4	4	4	4	4	1	1	1	1	1	1	2	2	2	2	2	4	3	3	3.33333
Yes	3	2	2	4	2.75	5	2	2	2	5	3.2	2	2	2	2	2	3	3	3	3
Yes	4	5	6	4	4.75	7	2	2	2	7	4	5	5	5	5	5	4	5	4	4.33333
Yes	6	4	4	3	4.25	5	6	6	6	4	5.4	4	4	4	4	4	4	4	4	4
Yes	5	6	5	5	5.25	5	4	5	3	3	4	5	5	5	5	5	4	4	4	4
Yes	7	7	7	7	7	7	2	2	2	2	3	7	7	7	7	7	6	6	6	6
Yes	1	1	1	1	1	7	2	1	7	7	4.8	1	1	1	1	1	1	1	1	1
Yes	6	4	4	5	4.75	5	2	4	3	3	3.4	2	2	2	2	2	4	4	3	3.66667
Yes	2	6	4	2	3.5	4	5	5	4	5	4.6	3	3	3	3	3	4	4	4	4
Yes	1	1	1	1	1	7	4	2	3	2	3.6	1	1	1	1	1	1	4	1	2
Yes	1	1	1	1	1	4	2	3	1	1	2.2	1	1	1	1	1	2	2	2	2
Yes	5	4	4	4	4.25	5	2	2	4	5	3.6	5	5	5	5	5	4	4	4	4
Yes	5	3	2	6	4	5	4	4	4	4	4.2	1	1	1	1	1	4	4	4	4
Yes	5	6	5	5	5.25	6	6	6	5	5	5.6	4	4	4	4	4	4	5	4	4.33333
Yes	6	7	7	7	6.75	7	7	2	2	2	4	5	5	5	5	5	6	6	6	6
Yes	4	4	4	4	4	4	4	4	4	4	4	4	4	4	4	4	4	4	4	4
Yes	7	6	7	7	6.75	7	4	5	5	7	5.6	4	4	4	4	4	4	4	4	4
Yes	7	6	6	6	6.25	6	2	2	6	6	4.4	4	4	4	4	4	5	5	5	5
Yes	7	4	4	4	4.75	7	5	5	4	6	5.4	2	2	2	2	2	3	4	3	3.33333
Yes	4	3	4	4	3.75	4	4	3	3	3	3.4	1	1	1	1	1	5	5	5	5
Yes	4	2	2	4	3	4	5	2	4	4	3.8	1	1	1	1	1	1	2	3	2
Yes	7	3	3	4	4.25	7	7	2	2	7	5	1	1	1	1	1	3	4	4	3.66667
Yes	4	1	2	4	2.75	7	7	4	3	4	5	1	1	1	1	1	2	3	4	3
Yes	3	1	1	5	2.5	5	7	7	3	3	5	1	1	1	1	1	3	3	3	3
Yes	3	3	5	5	4	5	5	5	5	6	5.2	1	1	1	1	1	6	6	5	5.66667
Yes	3	4	4	4	3.75	4	4	4	6	6	4.8	4	4	4	4	4	5	5	5	5
Yes	1	1	1	1	1	1	1	1	1	1	1	1	1	1	1	1	1	1	1	1
Yes	7	4	6	4	5.25	5	6	6	6	6	5.8	1	1	1	1	1	3	4	4	3.66667
Yes	2	2	2	3	2.25	2	3	3	3	3	2.8	2	2	2	2	2	3	3	3	3
Yes	7	7	6	7	6.75	6	5	4	2	4	4.2	6	6	6	6	6	6	6	6	6
Yes	7	4	6	4	5.25	7	4	7	5	6	5.8	7	7	7	7	7	5	6	4	5
Yes	4	4	4	4	4	4	4	2	5	5	4	4	4	4	4	4	2	2	2	2
Yes	4	4	4	4	4	4	2	2	4	4	3.2	2	2	2	2	2	3	4	5	4
Yes	4	5	5	5	4.75	5	5	2	4	4	4	5	5	5	5	5	3	3	4	3.33333
Yes	4	4	4	4	4	4	4	2	2	2	2.8	5	5	5	5	5	4	4	4	4
Yes	4	5	4	4	4.25	5	5	5	5	5	5	4	4	4	4	4	4	4	4	4
Yes	1	1	1	4	1.75	4	4	4	4	4	4	2	2	2	2	2	2	2	2	2
Yes	6	6	5	5	5.5	5	6	6	7	7	6.2	2	2	2	2	2	5	5	4	4.66667
Yes	5	4	4	4	4.25	4	2	2	4	5	3.4	3	3	3	3	3	4	6	4	4.66667
Yes	3	3	4	4	3.5	4	4	7	7	6	5.6	2	2	2	2	2	6	3	4	4.33333
Yes	6	6	5	4	5.25	5	6	6	5	6	5.6	4	4	4	4	4	5	5	5	5
Yes	2	2	2	2	2	2	4	2	4	4	3.2	2	2	2	2	2	3	3	3	3
Yes	4	6	6	5	5.25	4	3	3	2	3	3	4	4	4	4	4	4	4	3	3.66667
Yes	7	7	7	6	6.75	7	6	6	7	7	6.6	7	7	7	7	7	6	6	6	6
Yes	5	7	6	5	5.75	4	5	5	5	5	4.8	4	4	4	4	4	4	3	4	3.66667
Yes	7	7	7	4	6.25	7	7	7	7	7	7	7	7	7	7	7	3	3	3	3
Yes	7	7	7	5	6.5	4	4	5	6	4	4.6	2	2	2	2	2	5	4	4	4.33333
Yes	3	4	4	4	3.75	4	4	2	2	4	3.2	4	4	4	4	4	4	4	4	4
Yes	2	4	4	2	3	6	6	6	3	4	5	4	4	4	4	4	3	2	3	2.66667
Yes	4	4	4	4	4	4	4	2	4	4	3.6	4	4	4	4	4	4	4	4	4
Yes	5	3	5	3	4	5	3	4	2	5	3.8	3	3	3	3	3	4	5	3	4
Yes	4	4	6	6	5	4	4	4	5	4	4.2	2	2	2	2	2	4	3	4	3.66667
Yes	6	4	5	6	5.25	5	4	5	3	4	4.2	5	5	5	5	5	4	3	4	3.66667
Yes	3	4	3	3	3.25	4	3	2	2	3	2.8	2	2	2	2	2	1	2	1	1.33333
Yes	4	4	5	5	4.5	6	5	4	5	6	5.2	5	5	5	5	5	3	4	5	4
Yes	4	4	5	4	4.25	5	4	4	3	5	4.2	3	3	3	3	3	3	4	4	3.66667
Yes	4	5	5	4	4.5	4	3	4	4	3	3.6	3	3	3	3	3	4	3	4	3.66667
Yes	5	6	6	5	5.5	5	6	2	6	6	5	5	5	5	5	5	4	3	4	3.66667
Yes	4	6	6	4	5	4	4	6	2	4	4	2	2	2	2	2	4	5	4	4.33333
Yes	4	1	1	1	1.75	3	1	1	1	1	1.4	1	1	1	1	1	2	4	1	2.33333
Yes	4	5	3	4	4	4	4	5	4	4	4.2	3	3	3	3	3	4	4	5	4.33333
Yes	7	4	4	6	5.25	6	6	6	6	3	5.4	2	2	2	2	2	5	5	4	4.66667
Yes	6	5	6	7	6	6	5	2	5	6	4.8	5	5	5	5	5	5	5	4	4.66667
Yes	2	1	1	1	1.25	2	2	2	1	1	1.6	2	2	2	2	2	1	1	1	1
Yes	2	2	2	2	2	2	5	4	4	4	3.8	1	1	1	1	1	3	2	2	2.33333
Yes	1	1	1	2	1.25	1	1	1	1	1	1	1	1	1	1	1	1	1	1	1
Yes	1	1	1	1	1	1	1	1	1	1	1	1	1	1	1	1	1	1	1	1
Yes	5	3	3	2	3.25	4	6	6	4	4	4.8	2	2	2	2	2	3	3	3	3
Yes	4	4	4	4	4	4	4	5	4	5	4.4	4	4	4	4	4	4	4	4	4
Yes	3	2	2	2	2.25	2	2	2	2	2	2	2	2	2	2	2	3	2	2	2.33333
Yes	4	3	4	3	3.5	5	4	3	5	4	4.2	3	3	3	3	3	2	3	3	2.66667
Yes	7	7	7	6	6.75	6	7	2	6	6	5.4	5	5	5	5	5	4	4	5	4.33333
Yes	2	2	2	2	2	2	3	2	2	2	2.2	2	2	2	2	2	2	2	2	2
Yes	4	3	2	2	2.75	4	4	4	4	4	4	4	4	4	4	4	5	5	5	5
Yes	6	6	6	5	5.75	5	5	5	3	5	4.6	6	6	6	6	6	5	5	5	5
Yes	3	3	3	2	2.75	2	2	2	3	2	2.2	3	3	3	3	3	2	2	2	2
Yes	2	2	2	2	2	3	2	2	3	2	2.4	1	1	1	1	1	2	2	2	2
Yes	6	5	5	5	5.25	5	5	5	3	7	5	6	6	6	6	6	6	5	5	5.33333
Yes	5	6	6	5	5.5	5	6	6	3	6	5.2	5	5	5	5	5	5	5	4	4.66667
Yes	3	3	2	4	3	3	4	4	3	4	3.6	2	2	2	2	2	2	3	3	2.66667
Yes	2	2	2	2	2	3	3	2	3	4	3	3	3	3	3	3	4	3	3	3.33333
Yes	4	5	4	4	4.25	5	4	2	3	4	3.6	4	4	4	4	4	4	4	4	4
Yes	4	4	4	4	4	4	4	2	3	4	3.4	4	4	4	4	4	4	4	5	4.33333
Yes	4	3	3	4	3.5	4	4	3	3	5	3.8	3	3	3	3	3	4	4	4	4
Yes	5	6	6	6	5.75	4	5	3	3	4	3.8	2	2	2	2	2	5	5	5	5
Yes	5	4	4	4	4.25	4	5	3	3	4	3.8	4	4	4	4	4	4	5	5	4.66667
Yes	7	4	6	4	5.25	7	4	3	5	6	5	7	7	7	7	7	5	6	5	5.33333
Yes	5	4	4	4	4.25	3	5	3	4	5	4	4	4	4	4	4	2	2	2	2
Yes	4	5	5	4	4.5	4	4	3	4	4	3.8	3	3	3	3	3	3	3	5	3.66667
Yes	4	5	6	4	4.75	4	3	3	4	5	3.8	4	4	4	4	4	4	4	3	3.66667
Yes	6	6	6	6	6	7	6	3	6	6	5.6	4	4	4	4	4	5	5	5	5
Yes	5	5	4	4	4.5	7	5	3	4	5	4.8	5	5	5	5	5	5	5	4	4.66667
Yes	4	2	2	2	2.5	6	4	3	6	5	4.8	4	4	4	4	4	3	5	4	4
Yes	5	5	4	5	4.75	6	6	3	4	4	4.6	4	4	4	4	4	5	5	5	5
Yes	6	4	4	4	4.5	6	6	3	2	4	4.2	2	2	2	2	2	3	2	2	2.33333
Yes	7	6	5	6	6	7	7	3	7	7	6.2	7	7	7	7	7	4	4	4	4
Yes	6	4	4	4	4.5	7	7	3	5	5	5.4	1	1	1	1	1	5	5	5	5
Yes	1	1	1	1	1	7	7	3	7	7	6.2	1	1	1	1	1	1	1	1	1
Yes	6	3	4	6	4.75	6	5	3	6	6	5.2	3	3	3	3	3	3	3	3	3
Yes	6	4	4	4	4.5	5	5	3	4	4	4.2	3	3	3	3	3	3	5	4	4
Yes	6	6	6	5	5.75	6	5	3	6	6	5.2	5	5	5	5	5	5	5	5	5
Yes	3	4	4	4	3.75	7	7	3	6	6	5.8	2	2	2	2	2	3	4	3	3.33333
Yes	5	6	6	4	5.25	6	6	5	4	6	5.4	6	6	6	6	6	5	4	5	4.66667
Yes	7	5	4	5	5.25	7	5	7	5	7	6.2	6	6	6	6	6	5	5	5	5
Yes	4	6	6	4	5	4	6	6	6	4	5.2	5	5	5	5	5	5	4	5	4.66667
Yes	5	6	6	5	5.5	7	2	7	4	6	5.2	3	3	3	3	3	4	5	4	4.33333
Yes	6	4	4	5	4.75	6	2	6	4	6	4.8	3	3	3	3	3	4	4	4	4
Yes	6	5	6	3	5	6	2	6	4	4	4.4	5	5	5	5	5	4	6	4	4.66667
Yes	4	4	2	4	3.5	6	2	6	4	6	4.8	3	3	3	3	3	4	4	4	4
Yes	6	5	4	5	5	6	2	5	4	6	4.6	5	5	5	5	5	4	4	4	4
Yes	5	3	4	4	4	6	2	7	4	5	4.8	2	2	2	2	2	4	4	4	4
Yes	6	6	6	6	6	6	2	6	4	6	4.8	4	4	4	4	4	5	5	5	5
Yes	6	5	6	4	5.25	6	2	7	4	7	5.2	6	6	6	6	6	6	6	6	6
Yes	5	5	5	6	5.25	4	2	2	4	4	3.2	3	3	3	3	3	4	4	3	3.66667
Yes	7	4	4	4	4.75	7	2	7	4	4	4.8	2	2	2	2	2	4	5	4	4.33333
Yes	2	2	2	2	2	2	2	2	4	6	3.2	2	2	2	2	2	2	2	2	2
Yes	6	4	6	6	5.5	4	4	4	4	4	4	2	2	2	2	2	4	5	6	5
Yes	4	4	4	4	4	4	4	2	4	4	3.6	7	7	7	7	7	1	1	1	1
Yes	2	4	4	4	3.5	5	4	2	4	4	3.8	2	2	2	2	2	2	3	3	2.66667
Yes	4	4	4	4	4	5	3	2	4	4	3.6	4	4	4	4	4	4	4	4	4
Yes	6	4	4	4	4.5	4	6	2	4	6	4.4	4	4	4	4	4	5	5	5	5
Yes	6	6	6	5	5.75	6	6	2	6	6	5.2	5	5	5	5	5	4	4	4	4
Yes	1	1	1	1	1	7	7	2	7	7	6	1	1	1	1	1	1	1	1	1
Yes	6	6	5	6	5.75	7	6	2	5	6	5.2	6	6	6	6	6	5	5	5	5
Yes	7	7	7	2	5.75	7	7	2	7	7	6	7	7	7	7	7	6	6	6	6
Yes	7	7	7	7	7	7	7	2	7	7	6	7	7	7	7	7	6	4	6	5.33333
Yes	4	4	4	4	4	4	4	2	4	4	3.6	3	3	3	3	3	3	4	4	3.66667
Yes	7	7	7	5	6.5	7	5	5	6	5	5.6	4	4	4	4	4	6	5	5	5.33333
Yes	1	1	1	1	1	1	1	1	1	1	1	1	1	1	1	1	1	1	1	1
Yes	4	1	1	1	1.75	1	3	3	1	1	1.8	4	4	4	4	4	1	1	1	1
Yes	7	7	7	7	7	6	6	6	6	6	6	5	5	5	5	5	5	6	6	5.66667
Yes	7	5	5	7	6	7	7	2	5	7	5.6	4	4	4	4	4	4	4	4	4
Yes	5	5	5	5	5	7	4	2	4	5	4.4	4	4	4	4	4	4	4	4	4
Yes	6	5	5	4	5	7	7	2	7	7	6	2	2	2	2	2	4	4	6	4.66667
Yes	6	3	2	4	3.75	6	6	5	4	4	5	3	3	3	3	3	3	3	3	3
Yes	6	4	4	5	4.75	6	5	5	4	4	4.8	1	1	1	1	1	4	4	4	4
Yes	7	7	7	7	7	7	6	5	7	7	6.4	3	3	3	3	3	4	4	6	4.66667
Yes	7	4	5	7	5.75	7	6	5	6	7	6.2	4	4	4	4	4	6	6	5	5.66667
Yes	4	3	1	7	3.75	6	2	5	4	3	4	5	5	5	5	5	4	4	3	3.66667
Yes	5	5	5	5	5	6	7	5	5	5	5.6	6	6	6	6	6	5	5	5	5
Yes	6	4	4	6	5	6	6	5	6	5	5.6	3	3	3	3	3	4	4	4	4
Yes	5	6	4	5	5	5	5	5	4	4	4.6	5	5	5	5	5	5	5	5	5
Yes	6	4	4	6	5	7	7	7	4	7	6.4	4	4	4	4	4	2	4	2	2.66667
Yes	7	7	7	6	6.75	6	7	7	2	7	5.8	6	6	6	6	6	4	4	4	4
Yes	4	4	4	2	3.5	6	6	6	2	6	5.2	4	4	4	4	4	4	4	4	4
Yes	1	4	4	4	3.25	1	5	5	4	5	4	3	3	3	3	3	4	4	4	4
Yes	1	1	1	7	2.5	7	7	5	4	3	5.2	1	1	1	1	1	4	5	5	4.66667
Yes	7	7	7	7	7	7	7	7	4	7	6.4	5	5	5	5	5	6	6	6	6
Yes	7	7	7	7	7	7	7	7	4	7	6.4	7	7	7	7	7	6	6	6	6
Yes	5	4	4	4	4.25	4	4	3	4	4	3.8	4	4	4	4	4	4	4	4	4
Yes	6	6	6	6	6	7	7	7	4	6	6.2	7	7	7	7	7	5	5	5	5
Yes	6	6	6	6	6	6	5	6	4	5	5.2	6	6	6	6	6	4	4	4	4
Yes	7	7	3	6	5.75	7	4	4	4	7	5.2	7	7	7	7	7	5	6	6	5.66667
Yes	6	4	4	4	4.5	6	6	6	4	6	5.6	4	4	4	4	4	4	4	4	4
Yes	7	7	7	7	7	7	7	7	4	6	6.2	1	1	1	1	1	4	5	5	4.66667
Yes	7	7	7	7	7	7	1	1	4	1	2.8	7	7	7	7	7	1	6	6	4.33333
Yes	1	1	1	1	1	1	7	7	4	7	5.2	1	1	1	1	1	1	1	1	1
Yes	6	4	4	5	4.75	6	6	6	4	6	5.6	4	4	4	4	4	4	5	4	4.33333
Yes	7	6	6	4	5.75	7	7	7	4	5	6	6	6	6	6	6	5	5	5	5
Yes	7	7	7	7	7	3	2	7	4	7	4.6	7	7	7	7	7	6	6	6	6
Yes	7	7	7	7	7	3	2	5	4	7	4.2	5	5	5	5	5	5	6	6	5.66667
Yes	4	3	1	3	2.75	3	2	7	4	5	4.2	4	4	4	4	4	3	3	3	3
Yes	7	5	5	5	5.5	3	3	7	4	7	4.8	5	5	5	5	5	2	2	3	2.33333
Yes	6	4	4	4	4.5	3	3	4	4	5	3.8	6	6	6	6	6	6	6	4	5.33333
Yes	7	6	6	7	6.5	3	3	6	2	6	4	4	4	4	4	4	5	5	5	5
Yes	7	6	6	4	5.75	3	3	6	2	7	4.2	6	6	6	6	6	6	6	6	6
Yes	5	5	6	6	5.5	3	3	6	2	6	4	5	5	5	5	5	5	5	5	5
Yes	4	4	4	4	4	3	3	4	2	4	3.2	6	6	6	6	6	5	5	5	5
Yes	7	5	5	7	6	3	3	7	2	7	4.4	2	2	2	2	2	4	5	4	4.33333
Yes	7	5	5	7	6	3	3	5	4	5	4	4	4	4	4	4	6	6	5	5.66667
Yes	5	4	4	4	4.25	3	3	5	4	4	3.8	5	5	5	5	5	3	3	3	3
Yes	7	6	6	6	6.25	3	3	6	6	6	4.8	4	4	4	4	4	6	6	6	6
Yes	5	6	5	5	5.25	3	3	5	6	6	4.6	5	5	5	5	5	4	4	5	4.33333
Yes	7	7	7	7	7	3	3	7	7	7	5.4	1	1	1	1	1	6	1	5	4
